# Supplementary material for: Assessment of the knowledge, attitudes, and practices toward human tuberculosis amongst rural communities in Chad
Source: Front Vet Sci. 2024 May 16;11:1334303. doi: 10.3389/fvets.2024.1334303 (PMC11137331; doi:10.3389/fvets.2024.1334303)
Supplement: Supplementary Table 1 — Database of the responses of the 139 participants of the survey to knowledge, attitude, and practices on TB in two rural health districts, Yao and Danamadji, in Chad. [file Table_1.XLSX]

## Sheet: database
ID	Id-centr	Sex	Age	Ethnicity	Fonct_code	Age_cat	Lifestyle	visit	Cough	ThoraxPain	Hemopt	gang	thin	tiredness	Fever	weakness	Apet	swats	TB_known	TBB_known	channel	contagion	cure	lethal	cause	Modtrans	Danger	Transmi	exclud_pers	hospital	traditional_cure	Take_treat	Follow_instr	Finish_treat	raw_milk	boiled_milk	meat_uncook	close_mouth	close_window	birth	milking	treat_sick_anim	knowledge	Attitude	Practiques	specifics_sign	unspecifics_sign
1	1	0	20	Bilala	Household	1	1	1	1	1	1	1	1	1	2	2	2	2	no	no		yes	yes	yes	don't know	2	yes	yes	yes	yes	yes	no	no	yes	yes	yes	yes	yes	yes	yes	yes	yes	good	poor	poor	yes	no
2	1	1	45	Bilala	Farmer	2	1	1	1	1	2	2	2	2	2	2	2	2	yes	yes	1	yes	yes	yes	don't know	2	yes	yes	no	no	no	no	no	yes	yes	yes	yes	yes	yes	no	no	no	good	good	poor	yes	no
3	1	0	30	Haoussa	Workmen	1	2	1	1	1	2	2	2	2	1	2	2	2	yes	no	2	no	no	yes	don't know	2	yes	yes	no	yes	yes	yes	no	no	no	no	no	yes	yes	no	no	no	poor	good	good	yes	no
4	1	0	28	Bilala	Household	1	1	1	1	1	1	2	2	2	2	2	2	2	yes	yes		yes	no	yes	don't know	1	yes	yes	yes	yes	yes	yes	yes	yes	yes	yes	yes	yes	yes	no	no	no	good	good	poor	yes	no
5	1	0	35	Bilala	Household	2	1	1	1	2	2	2	1	2	2	2	2	2	no	no		no	no	no	don't know	3	no	yes	yes	yes	yes	no	no	no	yes	yes	yes	yes	yes	no	no	no	poor	poor	poor	no	no
6	1	0	46	Bilala	Household	3	1	1	1	2	2	2	2	2	2	2	2	2	yes	yes	1	yes	yes	yes	don't know	2	yes	yes	no	yes	yes	yes	yes	yes	yes	yes	yes	yes	yes	no	no	no	good	good	poor	no	no
7	1	0	25	Bilala	Household	1	1	1	2	1	2	2	2	2	2	2	2	2	no	no		yes	yes	yes	don't know	3	yes	yes	no	yes	yes	no	yes	no	yes	yes	yes	yes	yes	no	no	no	poor	good	poor	no	no
8	1	0	28	Bilala	Household	1	1	1	1	2	2	2	2	2	2	2	2	2	no	no		no	yes	yes	don't know	2	yes	yes	no	no	no	no	no	no	yes	yes	yes	yes	yes	no	no	no	poor	poor	poor	no	no
9	1	0	45	Bilala	Household	2	1	1	1	1	2	2	2	1	2	2	2	2	yes	yes	1	no	yes	yes	don't know	2	yes	yes	yes	yes	yes	yes	yes	no	yes	yes	yes	yes	yes	yes	yes	yes	good	good	good	yes	no
10	1	1	40	Bilala	Farmer	2	1	1	1	1	2	2	1	2	2	2	2	2	yes	no		yes	no	yes	don't know	2	yes	yes	yes	yes	no	yes	yes	no	yes	yes	yes	yes	yes	no	no	no	good	good	poor	yes	no
11	1	1	32	Bilala	Farmer	2	1	1	1	2	2	2	2	1	2	2	2	2	no	no		no	no	yes	don't know	2	yes	yes	yes	yes	no	yes	yes	yes	yes	yes	yes	yes	yes	no	no	no	poor	good	poor	no	no
12	1	0	39	Bilala	Household	2	1	1	1	1	2	2	2	1	2	2	2	2	yes	no	4	yes	yes	yes	don't know	1 2	yes	yes	yes	yes	yes	yes	yes	yes	yes	yes	no	yes	no	no	no	no	good	good	poor	yes	no
13	1	1	28	Bilala	Farmer	1	1	1	1	1	2	2	2	1	2	2	2	2	yes	yes	4	yes	no	yes	don't know	2	yes	yes	no	yes	no	yes	yes	yes	yes	no	no	yes	no	no	no	no	good	good	poor	yes	no
14	1	1	26	Haoussa	Workmen	1	2	1	1	2	2	2	2	2	2	2	2	2	yes	yes	12	no	yes	yes	don't know	2	yes	yes	no	yes	yes	yes	no	no	yes	yes	yes	yes	yes	no	no	no	good	good	poor	no	no
15	1	1	36	Bilala	Farmer	2	1	1	1	2	2	2	2	2	2	2	2	2	yes	yes	12	yes	yes	yes	don't know	2	yes	yes	no	yes	yes	yes	no	no	yes	yes	yes	yes	yes	no	no	no	good	good	poor	no	no
16	1	1	36	Bilala	Farmer	2	1	1	2	2	2	2	2	2	2	2	2	2	yes	yes	12	no	yes	yes	don't know	1	no	yes	no	yes	yes	yes	no	no	yes	yes	yes	yes	yes	no	no	no	good	good	poor	no	no
17	1	1	28	Bilala	Farmer	1	1	1	2	2	2	2	2	2	2	2	2	2	yes	yes	12	yes	yes	yes	don't know	1	yes	yes	no	yes	yes	yes	no	yes	yes	yes	no	yes	yes	no	no	no	good	good	poor	no	no
18	1	1	40	Bilala	Farmer	2	1	1	1	2	2	2	2	2	2	2	2	2	yes	yes	12	no	yes	yes	don't know	2	yes	yes	no	yes	yes	yes	yes	no	yes	yes	yes	yes	yes	no	no	no	good	good	poor	no	no
19	1	1	35	Bilala	Farmer	2	1	1	1	2	2	2	2	2	2	2	2	2	yes	yes	12	no	yes	yes	don't know	1	yes	yes	no	yes	yes	yes	yes	non	yes	yes	yes	yes	yes	no	no	no	good	good	poor	no	no
20	1	0	27	Bilala	Household	1	1	1	1	2	2	2	2	2	2	2	2	2	yes	yes	12	yes	yes	yes	don't know	1	yes	yes	no	yes	yes	yes	no	no	yes	yes	yes	yes	yes	no	no	no	good	good	poor	no	no
21	1	0	20	Bilala	Household	1	1	1	1	2	2	2	2	2	2	2	2	2	yes	yes	12	yes	yes	yes	don't know	2	yes	yes	no	yes	yes	no	no	yes	yes	yes	yes	yes	yes	no	no	no	good	good	poor	no	no
22	1	1	52	Bilala	Farmer	3	1	1	2	2	2	2	2	1	1	2	2	2	yes	yes	12	yes	yes	yes	don't know	1	yes	yes	no	yes	yes	no	no	no	yes	yes	yes	yes	yes	no	no	no	good	poor	poor	no	no
23	1	0	29	Bilala	Household	1	1	1	1	2	2	2	2	2	2	2	2	2	yes	yes	12	yes	yes	yes	don't know	2	yes	yes	no	yes	yes	yes	yes	yes	yes	yes	yes	yes	yes	no	no	no	good	good	poor	no	no
24	1	1	28	Bilala	Farmer	1	1	1	1	2	2	2	2	2	2	2	2	2	yes	yes	12	yes	yes	yes	don't know	1	yes	yes	no	yes	yes	yes	no	no	yes	yes	yes	yes	yes	no	no	no	good	good	poor	no	no
25	1	0	32	Bilala	Household	2	1	1	1	2	2	2	2	2	2	2	2	2	yes	yes	12	yes	yes	yes	don't know	1	yes	yes	no	yes	yes	no	no	no	yes	yes	yes	yes	yes	no	no	no	good	poor	poor	no	no
26	1	1	45	Bilala	Farmer	2	1	1	1	2	2	2	2	2	2	2	2	2	yes	yes	12	yes	yes	yes	don't know	2	yes	yes	no	yes	yes	no	no	no	yes	yes	yes	yes	yes	no	no	no	good	poor	poor	no	no
27	1	0	30	Bilala	Household	1	1	1	1	2	2	2	2	2	2	2	2	2	yes	yes	12	yes	yes	yes	don't know	2	yes	yes	no	yes	yes	yes	yes	yes	yes	yes	yes	yes	yes	no	no	no	good	good	poor	no	no
28	1	1	50	Bilala	Farmer	3	1	1	1	2	2	2	2	2	2	2	2	2	yes	yes		no	yes	yes	don't know	2	yes	yes	yes	yes	yes	yes	yes	yes	yes	yes	yes	yes	yes	no	no	no	good	good	poor	no	no
29	5	0	33	Arabe	Household	2	2	1	2	2	2	2	2	2	2	2	2	2	yes	yes	6	yes	yes	yes	don't know	2	yes	yes	no	yes	no	yes	no	no	yes	yes	yes	yes	yes	yes	yes	yes	good	good	good	no	no
30	5	1	32	Arabe	Breeder	2	2	1	2	2	2	2	2	2	2	2	2	2	yes	yes	6	yes	yes	yes	know	1	yes	yes	no	yes	no	yes	no	yes	yes	yes	yes	yes	yes	yes	yes	yes	good	good	good	no	no
31	5	1	39	Sara	Workmen	2	1	1	2	2	2	2	2	2	2	2	2	2	yes	yes	6	yes	yes	yes	know	2	yes	yes	no	yes	no	yes	yes	yes	yes	yes	yes	yes	yes	yes	yes	yes	good	good	good	no	no
32	5	0	38	Arabe	Household	2	2	1	2	2	2	2	2	2	2	2	2	2	yes	yes	7	yes	yes	yes	know	1	yes	yes	no	yes	no	yes	yes	yes	yes	yes	yes	yes	yes	yes	yes	yes	good	good	good	no	no
33	5	1	40	Sara	Farmer	2	1	1	2	2	2	2	2	2	2	2	2	2	yes	yes	7	yes	yes	yes	know	1	yes	yes	no	yes	no	yes	no	yes	yes	yes	yes	yes	yes	yes	yes	yes	good	good	good	no	no
34	5	0	32	Sara	Household	2	1	1	2	2	2	2	2	2	2	2	2	2	yes	yes	7	yes	yes	yes	know	2	yes	yes	no	yes	no	yes	no	no	yes	yes	yes	yes	yes	yes	yes	yes	good	good	good	no	no
35	5	0	42	Sara	menagere	2	1	1	2	2	2	2	2	2	2	2	2	2	yes	yes	6	yes	yes	yes	know	1	yes	yes	no	yes	no	yes	no	no	yes	yes	yes	yes	yes	yes	yes	yes	good	good	good	no	no
36	5	1	45	Sara	Farmer	2	1	1	2	2	2	2	2	2	2	2	2	2	yes	yes	6	yes	yes	yes	know	1	yes	yes	no	yes	no	yes	no	no	yes	yes	yes	yes	yes	yes	yes	yes	good	good	good	no	no
37	5	0	48	Sara	Household	3	1	1	2	2	2	2	2	2	2	2	2	2	yes	yes	6	yes	yes	yes	know	2	yes	yes	no	yes	no	yes	yes	yes	yes	yes	yes	yes	yes	yes	yes	yes	good	good	good	no	no
38	5	0	49	Sara	Household	3	1	1	2	1	1	1	2	2	2	2	2	2	yes	yes	6	yes	yes	yes	know	1	yes	yes	no	yes	no	yes	no	no	yes	yes	yes	yes	yes	yes	yes	yes	good	good	good	no	no
39	5	0	32	Gor	Household	2	1	1	2	2	2	2	2	2	2	2	2	2	yes	yes	7	yes	yes	yes	know	1	yes	yes	no	yes	no	yes	no	no	yes	yes	yes	yes	yes	yes	yes	yes	good	good	good	no	no
40	5	1	60	Sara	Farmer	3	1	1	2	2	2	2	2	2	2	2	2	2	yes	yes	6	yes	yes	yes	know	2	yes	yes	no	yes	no	yes	no	no	yes	yes	yes	yes	yes	yes	yes	yes	good	good	good	no	no
41	5	1	17	Sara	Household	1	1	1	2	2	2	2	2	2	2	2	2	2	yes	yes	6	yes	yes	yes	know	2	yes	yes	no	yes	no	no	no	yes	yes	yes	yes	yes	yes	yes	yes	yes	good	good	good	no	no
42	5	0	38	Arabe	Household	2	2	1	2	2	2	2	2	2	2	2	2	2	yes	yes	6	yes	yes	yes	know	2	yes	yes	no	yes	no	no	no	no	yes	yes	yes	yes	yes	yes	yes	yes	good	poor	good	no	no
43	5	1	25	Arabe	Breeder	1	2	1	2	2	2	2	2	2	2	2	2	2	yes	yes	6	yes	yes	yes	know	2	yes	yes	no	yes	no	no	no	no	yes	yes	yes	yes	yes	yes	yes	yes	good	poor	good	no	no
44	5	0	20	Sara	Household	1	1	1	2	2	2	2	2	2	2	2	2	2	yes	yes	6	yes	yes	yes	know	2	yes	yes	no	yes	no	no	no	no	yes	yes	yes	yes	yes	yes	yes	yes	good	poor	good	no	no
45	5	1	20	Sara	Farmer	1	1	1	2	2	2	2	2	2	2	2	2	2	yes	yes	6	yes	yes	yes	know	2	yes	yes	no	yes	no	yes	no	yes	yes	yes	yes	yes	yes	yes	yes	yes	good	good	good	no	no
46	5	1	45	Sara	Farmer	2	1	1	2	2	2	2	2	2	2	2	2	2	yes	yes	6	yes	yes	yes	know	2	yes	yes	no	yes	no	yes	yes	yes	yes	yes	yes	yes	yes	yes	yes	yes	good	good	good	no	no
47	5	0	18	Arabe	Household	1	2	1	2	2	2	2	2	2	2	2	2	2	yes	yes	6	yes	yes	yes	know	2	yes	yes	no	yes	no	yes	yes	yes	yes	yes	yes	yes	yes	yes	yes	yes	good	good	good	no	no
48	5	0	26	Sara	Household	1	1	1	2	2	2	2	2	2	2	2	2	2	yes	yes	6	yes	yes	yes	know	2	yes	yes	no	yes	no	yes	yes	no	yes	yes	yes	yes	yes	yes	yes	yes	good	good	good	no	no
49	5	1	50	Sara	Farmer	3	1	1	2	2	2	2	2	2	2	2	2	2	no	yes	6	yes	yes	yes	know	2	yes	yes	no	yes	yes	yes	yes	yes	yes	yes	yes	yes	yes	yes	yes	yes	good	good	good	no	no
50	5	0	50	Arabe	Household	3	1	1	2	2	2	2	2	2	2	2	2	2	yes	yes	6	yes	yes	yes	know	2	yes	yes	no	yes	no	yes	yes	yes	yes	yes	yes	yes	yes	yes	yes	yes	good	good	good	no	no
51	5	0	54	Misseria	Household	3	2	1	2	1	2	2	2	2	2	2	2	2	no	yes	1	yes	yes	yes	know	2	yes	yes	no	yes	no	no	no	no	yes	yes	yes	yes	yes	yes	yes	yes	good	poor	good	no	no
52	5	0	20	Sara	Household	1	1	1	2	2	2	2	2	2	2	2	2	2	yes	yes	1	yes	yes	yes	know	2	yes	yes	no	yes	no	no	no	no	yes	yes	yes	yes	yes	yes	yes	yes	good	poor	good	no	no
53	5	1	30	Arabe	Breeder	1	2	1	2	2	2	2	2	2	2	2	2	2	yes	yes	1	yes	yes	yes	know	2	yes	yes	no	yes	no	no	no	no	yes	yes	yes	yes	yes	yes	yes	yes	good	poor	good	no	no
54	5	1	21	Sara	Farmer	1	1	1	2	2	2	2	2	2	2	2	2	2	yes	yes	6	yes	yes	yes	know	2	yes	yes	no	yes	no	yes	no	yes	yes	yes	yes	yes	yes	yes	yes	yes	good	good	good	no	no
55	5	0	30	Sara	Household	1	1	1	1	2	2	2	2	2	2	2	2	2	yes	no	1	yes	yes	yes	know	1	yes	yes	no	yes	no	yes	yes	yes	yes	yes	yes	yes	yes	yes	yes	yes	good	good	good	no	no
56	5	1	28	Sara	Farmer	1	1	1	2	2	2	2	2	2	2	2	2	2	yes	yes	1	yes	yes	yes	know	1	yes	yes	no	yes	no	yes	yes	no	yes	yes	yes	yes	yes	yes	yes	yes	good	good	good	no	no
57	5	0	32	Sara	Household	2	1	1	1	1	1	1	1	1	1	1	1	1	yes	yes	6	yes	yes	yes	know	2	yes	yes	no	yes	no	yes	yes	no	yes	yes	yes	yes	yes	yes	yes	yes	good	good	good	no	no
58	5	1	53	Arabe	Breeder	3	2	1	2	2	2	2	2	2	2	2	2	2	yes	yes	1	yes	yes	yes	know	1	yes	yes	no	yes	no	yes	yes	no	yes	yes	yes	yes	yes	yes	yes	yes	good	good	good	no	no
59	2	1	40	Arabe	Breeder	2	2	0	2	1	2	2	2	1	2	2	1	2	yes	yes	5	yes	yes	yes	don't know	1	yes	no	no	no	no	yes	yes	no	no	yes	no	yes	yes	no	no	no	good	poor	poor	no	no
60	2	1	60	Bilala	Workmen	3	1	0	2	2	2	2	2	1	2	2	2	2	yes	yes	5	yes	yes	yes	know	1	yes	yes	yes	yes	yes	no	no	no	yes	yes	no	yes	yes	no	no	no	good	poor	poor	no	no
61	2	1	59	Bilala	Workmen	3	2	0	2	t	2	2	1	1	2	1	1	2	yes	yes	5	yes	yes	yes	know	1	yes	no	no	no	no	no	no	no	yes	yes	no	no	no	no	no	no	good	poor	poor	no	no
62	2	1	28	Bilala	Farmer	1	1	0	2	2	2	2	2	2	2	2	2	2	yes	no	1	yes	yes	yes	know	1	yes	yes	yes	yes	no	no	no	no	no	yes	no	yes	no	no	no	no	good	poor	poor	no	no
63	2	1	35	Bilala	Workmen	2	1	0	2	2	2	2	2	2	2	2	2	2	yes	yes	7	yes	yes	yes	know	1	yes	yes	yes	yes	yes	no	no	no	no	yes	no	yes	yes	no	no	no	good	poor	poor	no	no
64	2	1	45	Bilala	Breeder	2	1	0	2	1	2	2	1	1	1	1	1	2	yes	yes	1	yes	yes	yes	know	1	yes	yes	yes	yes	no	no	no	yes	yes	no	no	yes	yes	no	no	no	good	good	poor	no	no
65	2	1	28	Bilala	Workmen	1	1	0	2	1	2	2	2	1	2	2	2	2	yes	yes	1	yes	yes	yes	know	1	yes	yes	yes	yes	yes	no	no	yes	no	yes	no	no	no	no	no	no	good	good	poor	no	no
66	2	1	32	Bilala	Workmen	2	1	0	2	2	2	2	2	2	2	2	2	2	yes	no	1	yes	yes	yes	know	1	yes	no	yes	yes	no	no	yes	yes	no	yes	no	yes	yes	no	no	no	good	good	poor	no	no
67	2	1	40	Bilala	Workmen	2	1	0	2	2	2	2	2	2	2	2	2	2	yes	yes	1	yes	yes	yes	know	1	yes	no	yes	yes	no	no	yes	yes	no	yes	no	no	yes	yes	no	no	good	good	poor	no	no
68	2	1	56	Bilala	Workmen	3	1	1	2	1	2	2	1	1	2	1	1	2	yes	yes	1	yes	yes	yes	know	1	yes	yes	yes	yes	yes	no	yes	yes	yes	yes	no	no	no	no	no	no	good	good	poor	no	no
69	2	1	30	Bilala	Farmer	2	1	1	2	2	2	2	1	1	2	1	1	2	yes	yes	1	yes	yes	yes	know	1	yes	no	no	yes	no	no	yes	no	yes	yes	no	no	yes	no	no	no	good	good	poor	no	no
70	2	1	37	Bilala	Breeder	2	1	0	2	2	2	2	1	2	2	2	1	2	yes	yes	1	yes	yes	yes	know	1	yes	no	yes	yes	yes	no	no	no	yes	yes	no	no	no	no	no	no	good	poor	poor	no	no
71	2	1	58	Bilala	Workmen	3	1	0	2	1	2	2	2	2	2	1	2	2	yes	yes	6	yes	yes	yes	know	1	yes	no	yes	yes	yes	no	no	no	no	yes	no	yes	yes	no	no	no	good	bonne	poor	no	no
72	2	1	48	Bilala	Workmen	3	2	0	2	1	2	2	1	1	2	1	1	2	yes	yes	1	yes	yes	yes	know	1	yes	yes	yes	yes	yes	no	no	no	yes	yes	yes	yes	yes	no	no	no	good	poor	poor	no	no
73	2	1	44	Bilala	Farmer	2	1	0	2	1	2	2	1	2	1	1	1	1	yes	yes	6	yes	yes	yes	know	1	yes	no	yes	yes	yes	no	no	yes	yes	yes	yes	yes	yes	no	no	no	good	poor	poor	no	no
74	2	1	46	Bilala	Farmer	3	1	0	2	1	2	2	2	1	2	1	1	1	yes	yes	1	yes	yes	yes	know	1	yes	yes	no	no	no	no	no	yes	yes	yes	yes	no	yes	no	no	no	good	poor	poor	no	no
75	2	1	50	Bilala	Workmen	3	1	0	1	1	2	2	2	1	2	1	2	2	yes	no	1	yes	yes	yes	don't know	1	yes	yes	yes	yes	yes	no	no	yes	yes	no	yes	yes	yes	no	no	no	good	poor	poor	no	no
76	2	1	59	Bilala	Workmen	3	1	0	2	1	2	2	2	1	1	1	2	2	yes	yes	1	yes	yes	yes	know	1	yes	yes	yes	yes	yes	no	yes	yes	no	yes	no	yes	yes	no	no	no	good	good	poor	no	no
77	2	1	54	Bilala	Farmer	3	1	1	2	1	2	2	1	2	2	2	2	2	yes	yes	1	yes	yes	yes	know	1	yes	no	yes	yes	yes	no	yes	yes	yes	yes	yes	no	no	no	no	no	good	good	poor	no	no
78	2	1	60	Arabe	Breeder	3	1	0	1	1	2	2	1	1	2	2	2	2	yes	yes	1	yes	yes	yes	know	1	yes	yes	yes	yes	yes	no	yes	yes	yes	yes	no	yes	yes	no	no	no	good	good	poor	yes	no
79	2	1	40	Arabe	Workmen	2	1	0	1	1	2	2	1	1	1	2	2	1	yes	yes	1	yes	yes	yes	know	1	yes	yes	yes	yes	yes	no	yes	yes	no	yes	no	yes	yes	no	no	no	good	good	poor	yes	no
80	2	1	60	Arabe	Breeder	3	1	0	2	2	2	2	1	1	1	2	1	2	yes	yes	1	yes	yes	yes	know	1	yes	no	yes	yes	yes	no	no	no	yes	yes	yes	yes	yes	no	no	no	good	poor	poor	no	no
81	2	1	70	Arabe	Breeder	4	1	0	2	1	2	2	1	1	1	1	1	1	yes	yes	1	yes	yes	yes	know	1	yes	yes	yes	yes	yes	no	no	no	yes	yes	no	yes	yes	no	no	no	good	poor	poor	no	no
82	2	0	21	Kingua	Household	1	2	0	2	2	2	2	2	2	2	2	2	2	yes	yes	1	yes	yes	yes	know	1	yes	yes	no	no	no	no	no	no	yes	yes	no	yes	yes	no	no	no	good	poor	poor	no	no
83	2	0	25	Kingua	Household	1	2	0	2	1	2	2	2	1	1	2	2	1	yes	yes	1	yes	yes	yes	don't know	1	yes	no	yes	yes	yes	no	no	no	yes	yes	yes	yes	yes	no	no	no	good	poor	poor	no	yes
84	2	1	40	Arabe	Breeder	2	1	0	2	1	2	2	2	1	2	2	1	1	yes	yes	1	yes	yes	yes	don't know	1	yes	yes	yes	yes	yes	yes	yrs	yes	yes	yes	no	yes	yes	no	no	no	good	good	poor	no	yes
85	2	1	33	Arabe	Breeder	2	1	0	1	2	2	2	1	1	2	2	2	2	yes	yes	1	yes	yes	yes	know	1	yes	yes	yes	yes	yes	yes	yrs	yes	yes	yes	no	yes	yes	no	no	no	good	good	poor	no	no
86	2	1	60	Bilala	Workmen	3	1	1	1	1	2	2	1	1	2	1	1	1	yes	yes	5	yes	yes	yes	know	1	yes	yes	yes	yes	no	yes	no	yes	yes	yes	no	no	yes	no	no	no	good	good	poor	yes	yes
87	2	1	60	Bilala	Breeder	3	1	0	2	1	2	2	1	1	2	1	1	2	yes	yes	6	yes	yes	yes	know	1	yes	yes	yes	yes	yes	yes	no	no	yes	yes	yes	yes	yes	no	no	no	good	poor	poor	no	yes
88	2	1	46	Falata	Breeder	3	2	0	2	1	2	2	1	1	1	1	1	2	no	no		no	no	no	don't know		no	no	no	no	no	yes	no	no	yes	yes	yes	no	no	no	no	no	poor	poor	poor	no	yes
89	3	1	60	Boudouma	Workmen	3	1	0	1	1	1	2	1	1	1	1	1	2	yes	yes	6	no	yes	yes	don't know	1	yes	yes	yes	yes	no	no	no	no	no	yes	yes	no	no	no	no	no	good	poor	poor	yes	yes
90	3	0	57	Bilala	Household	3	1	0	1	1	2	2	1	1	1	1	1	2	yes	no	6	no	yes	yes	don't know	1	yes	yes	yes	yes	no	no	yes	yes	no	yes	yes	no	no	no	no	no	good	good	poor	yes	yes
91	3	1	25	Bilala	Farmer	1	1	0	1	1	2	2	1	1	1	1	1	2	yes	no	6	no	yes	yes	don't know	1	yes	yes	yes	yes	no	no	no	no	no	yes	yes	no	no	no	no	no	good	poor	poor	yes	yes
92	3	0	60	Arabe	Household	3	1	0	1	1	2	2	2	1	1	1	1	2	no	no		no	yes	yes	don't know	1	yes	yes	yes	yes	no	no	no	yes	no	no	no	no	no	no	no	no	poor	good	poor	yes	yes
93	3	0	64	Arabe	Household	3	2	0	1	1	1	2	1	1	1	1	1	2	yes	no	6	no	yes	yes	don't know	1	yes	yes	yes	yes	no	no	no	yes	no	yes	no	no	no	no	no	no	poor	good	poor	yes	yes
94	3	1	74	Arabe	Breeder	4	2	0	1	1	1	2	1	1	1	1	1	2	yes	yes	6	no	yes	yes	don't know	1	yes	yes	yes	yes	no	no	no	no	no	yes	yes	no	no	no	no	no	good	poor	poor	yes	yes
95	3	1	60	Bilala	Farmer	3	1	0	1	1	2	2	1	1	1	1	1	2	yes	no	6	no	yes	yes	don't know	1	yes	yes	yes	yes	no	yes	no	no	no	yes	yes	no	no	no	no	no	poor	good	poor	yes	yes
96	3	0	45	Arabe	Household	2	2	0	1	1	2	2	1	1	1	1	1	2	yes	no	6	yes	yes	yes	don't know	1	yes	yes	yes	yes	no	yes	no	yes	no	yes	yes	no	no	no	no	no	good	good	poor	yes	yes
97	3	1	25	Bilala	Farmer	1	1	0	1	1	2	2	2	1	1	1	2	1	yes	yes	1	yes	yes	no	don't know	1 2	yes	yes	yes	yes	no	no	no	yes	no	yes	no	no	no	no	no	no	good	good	poor	yes	yes
98	3	0	50	Bilala	Household	3	1	0	1	1	2	2	1	1	1	1	1	2	yes	yes	6	no	yes	yes	don't know	1	yes	yes	yes	yes	no	no	no	no	no	yes	yes	no	no	no	no	no	good	poor	poor	yes	yes
99	3	0	39	Bilala	Household	2	1	0	1	1	1	2	1	1	1	1	1	2	yes	no	6	no	yes	yes	don't know	1	yes	yes	yes	no	no	no	no	no	no	yes	yes	no	no	no	no	no	good	poor	poor	yes	yes
100	3	0	30	Bilala	Household	1	1	0	1	1	2	2	1	1	1	1	1	2	yes	no	6	no	yes	yes	don't know	1	yes	yes	yes	yes	no	no	no	no	no	yes	yes	no	no	no	no	no	good	good	poor	yes	yes
101	3	0	63	Arabe	Household	4	1	0	1	1	2	2	1	1	1	1	1	2	yes	no	6	no	yes	yes	don't know	1	yes	yes	yes	yes	no	yes	no	yes	no	yes	yes	yes	yes	no	no	no	good	good	poor	yes	yes
102	3	1	44	Bilala	Workmen	2	1	0	1	1	2	2	1	1	1	1	1	2	yes	yes	6	no	yes	yes	don't know	1	yes	yes	yes	yes	no	yes	yes	yes	no	yes	yes	no	no	no	no	no	good	good	poor	yes	yes
103	3	1	58	Bilala	Farmer	3	1	0	1	1	2	2	1	1	1	1	1	2	yes	no	6	no	yes	yes	don't know	1	yes	yes	yes	yes	no	yes	yes	yes	no	yes	yes	no	no	no	no	no	good	good	poor	yes	yes
104	3	0	35	Bilala	Household	2	1	0	1	1	2	2	1	1	1	1	1	2	yes	no	6	no	yes	yes	don't know	1	yes	yes	yes	yes	no	yes	yes	yes	no	yes	yes	no	no	no	no	no	good	good	poor	yes	yes
105	3	1	67	Bilala	Farmer	4	1	0	1	1	2	2	1	1	1	1	1	2	yes	no	6	no	yes	yes	don't know	1	yes	yes	yes	yes	no	yes	yes	no	no	yes	yes	no	no	no	no	no	good	good	poor	yes	yes
106	3	1	50	Arabe	Breeder	3	1	0	1	1	2	2	1	1	1	1	1	2	yes	no	6	no	yes	yes	don't know	1	yes	yes	yes	yes	no	yes	yes	no	no	yes	yes	no	no	no	no	no	good	good	poor	yes	yes
107	3	1	60	Bilala	Farmer	3	1	0	1	1	2	2	1	1	1	1	1	2	yes	no	6	no	yes	yes	don't know	1	yes	yes	yes	yes	no	no	np	no	no	yes	yes	no	no	no	no	no	good	poor	poor	yes	yes
108	3	0	46	Arabe	Household	3	2	0	1	1	2	2	1	1	1	1	1	2	yes	no	6	no	yes	yes	don't know	1	yes	yes	yes	yes	no	no	np	no	no	yes	yes	no	no	no	no	no	good	poor	poor	yes	yes
109	3	0	60	Bilala	Household	3	1	0	1	1	2	2	1	1	1	2	1	2	yes	no	6	no	yes	yes	don't know	1	yes	yes	yes	yes	no	no	np	no	no	yes	yes	no	no	no	no	no	good	poor	poor	yes	yes
110	3	1	35	Bilala	Farmer	2	1	0	1	1	2	2	1	1	1	1	1	2	yes	yes	6	no	yes	yes	don't know	1	yes	yes	yes	yes	no	no	np	no	no	yes	yes	no	no	no	no	no	good	poor	poor	yes	yes
111	3	0	60	Bilala	Household	3	1	0	1	1	2	2	2	1	2	2	1	2	no	no		no	yes	yes	don't know	1	yes	no	yes	yes	no	no	np	no	no	yes	no	no	no	no	no	no	poor	poor	poor	yes	no
112	3	1	59	Bilala	Farmer	3	1	0	1	1	2	2	2	1	1	1	1	2	no	no		no	yes	yes	don't know	1	yes	yes	yes	yes	no	yes	np	no	no	yes	no	no	no	no	no	no	poor	good	poor	yes	yes
113	3	0	60	Bilala	Household	3	1	0	1	1	2	2	2	1	1	1	1	2	no	no		no	yes	yes	don't know	1	yes	no	yes	yes	no	yes	np	no	no	yes	no	no	no	no	no	no	poor	good	poor	yes	yes
114	3	0	43	Bilala	Household	2	1	0	1	1	2	2	2	1	1	1	2	2	yes	yes	1	yes	no	no	don't know	1	no	no	no	yes	no	yes	yes	yes	yes	yes	yes	no	no	no	no	no	good	good	poor	yes	yes
115	3	0	28	Bilala	Household	1	1	0	1	1	2	2	2	1	1	1	1	2	no	no		no	yes	yes	don't know	1	yes	yes	yes	yes	no	yes	yes	yes	no	yes	no	no	no	no	no	no	poor	good	poor	yes	no
116	3	0	45	Arabe	Household	2	1	0	1	1	2	2	1	1	1	1	1	2	yes	yes	6	no	yes	yes	don't know	1	yes	yes	yes	yes	no	yes	yes	yes	no	yes	yes	no	no	no	no	no	good	good	poor	yes	yes
117	4	0	25	Sara	Household	1	1	1	1	1	2	2	1	1	1	1	1	2	yes	no	1	yes	yes	yes	don't know	1	yes	yes	yes	yes	no	yes	yes	yes	yes	yes	yes	yes	no	no	no	no	good	good	poor	yes	yes
118	4	0	28	Sara	Household	1	1	0	1	1	2	2	1	1	1	1	2	2	yes	yes	1	yes	yes	yes	don't know	1	yes	yes	yes	yes	no	yes	yes	no	yes	yes	yes	yes	no	no	no	no	good	good	poor	yes	yes
119	4	0	40	Sara	Household	2	1	0	1	1	2	2	1	1	1	1	2	2	yes	yes	1	yes	yes	yes	don't know	1	yes	yes	yes	yes	no	yes	yes	no	yes	yes	yes	yes	no	no	no	no	good	good	poor	yes	yes
120	4	1	26	Sara	Farmer	1	1	1	1		2	2	1	1	2	1	2	2	yes	yes	1	yes	yes	yes	don't know	1	yes	yes	yes	yes	no	yes	yes	no	yes	yes	yes	yes	no	no	no	no	good	good	poor	yes	yes
121	4	1	60	Sara	Farmer	3	1	0	1	1	2	2	2	1	2	1	2	2	yes	no	1	yes	yes	yes	don't know	1	yes	yes	yes	yes	no	yes	yes	no	yes	yes	yes	yes	no	no	no	no	good	good	poor	yes	no
122	4	1	26	Sara	Farmer	1	1	1	1	1	2	2	2	1	1	1	1	2	yes	yes	1	yes	yes	yes	don't know	1	yes	yes	yes	yes	no	yes	yes	yes	yes	yes	yes	yes	no	no	no	no	good	good	poor	yes	no
123	4	1	52	Goulaye	Farmer	3	1	0	1	1	2	2	1	2	2	2	2	2	yes	no	1	no	yes	yes	don't know	1	yes	yes	yes	yes	no	yes	yes	no	yes	yes	yes	yes	no	no	no	no	good	good	poor	yes	no
124	4	0	40	Sara	Household	2	1	0	1	1	2	2	1	1	2	1	2	2	yes	yes	1	yes	yes	yes	don't know	1	yes	yes	yes	yes	no	yes	yes	no	yes	yes	yes	yes	no	no	no	no	good	good	poor	yes	yes
125	4	1	43	Sara	Farmer	2	1	0	1	1	2	2	1	2	1	1	2	2	yes	yes	1	yes	yes	yes	don't know	1	yes	yes	yes	yes	no	yes	no	no	yes	yes	yes	yes	no	no	no	no	good	poor	poor	yes	yes
126	4	1	18	Arabe	Breeder	1	2	0	1	1	2	2	1	1	1	1	2	2	yes	yes	1	yes	yes	yes	don't know	1	yes	yes	yes	yes	no	no	no	yes	yes	yes	yes	yes	no	no	no	no	good	good	poor	yes	yes
127	4	0	50	Sara	Household	3	1	0	1	1	2	2	1	1	1	2	2	2	yes	yes	1	yes	yes	yes	don't know	1	yes	yes	yes	yes	no	no	no	no	yes	yes	yes	yes	no	no	no	no	good	poor	poor	yes	yes
128	4	1	29	Sara	Farmer	1	1	0	1	1	2	2	1	1	1	1	1	2	yes	yes	1	yes	yes	yes	don't know	1	yes	yes	yes	yes	no	no	no	no	yes	yes	yes	yes	no	no	no	no	good	good	poor	yes	no
129	4	1	45	Sara	Farmer	2	1	0	1	1	2	2	1	1	2	1	2	2	yes	no	1	yes	yes	yes	don't know	1	yes	yes	yes	yes	no	no	no	no	yes	yes	yes	yes	no	no	no	no	good	good	poor	yes	yes
130	4	0	49	Sara	Household	3	1	0	1	1	2	2	1	2	1	1	2	2	yes	no	1	yes	yes	yes	don't know	1	yes	yes	yes	yes	no	no	no	yes	no	yes	no	yes	no	no	no	no	good	good	poor	yes	yes
131	4	0	30	Sara	Household	1	1	0	1	1	2	2	1	2	1	1	2	2	yes	yes	1	yes	yes	yes	don't know	1	yes	yes	yes	yes	no	no	no	yes	no	yes	yes	yes	no	no	no	no	good	good	good	yes	yes
132	4	0	70	Sara	Household	4	1	0	1	1	2	2	1	1	1	1	2	2	yes	yes	1	yes	yes	yes	don't know	1	yes	yes	yes	yes	no	yes	yes	no	no	yes	no	yes	no	no	no	no	good	good	good	yes	yes
133	4	0	19	Sara	pupil	1	1	0	1	1	2	2	1	2	1	1	2	2	yes	yes	1	yes	yes	yes	don't know	1	yes	yes	yes	yes	no	yes	yes	no	no	no	no	no	no	no	no	no	good	good	good	yes	yes
134	4	1	17	Sara	pupil	1	1	0	1	1	2	2	1	2	1	1	2	2	yes	yes	1	yes	yes	yes	don't know	1	yes	yes	yes	yes	no	yes	yes	no	no	yes	no	yes	yes	no	no	no	good	good	good	yes	yes
135	4	0	26	Sara	pupil	1	1	0	1	2	2	2	1	1	1	2	2	2	yes	yes	1	yes	yes	yes	don't know	1	yes	yes	yes	yes	yes	no	yes	yes	yes	yes	no	yes	yes	no	no	no	good	good	poor	no	yes
136	4	1	38	Arabe	Breeder	2	2	0	1	1	2	2	1	2	1	2	2	2	yes	yes	1	yes	yes	yes	don't know	1	yes	yes	yes	yes	no	no	yes	yes	yes	yes	no	yes	yes	no	no	no	good	good	bonne	yes	no
137	4	0	31	Sara	Household	2	1	0	1	1	2	2	1	1	1	2	2	2	yes	no	1	yes	yes	yes	don't know	1	yes	yes	yes	yes	no	no	yes	no	no	yes	no	yes	yes	no	no	no	good	poor	bonne	yes	yes
138	4	0	18	Sara	pupil	1	1	0	1	1	2	2	1	1	1	2	2	2	yes	yes	1	yes	yes	yes	don't know	1	yes	yes	yes	yes	yes	no	yes	no	no	yes	yes	no	no	no	no	no	good	poor	bonne	yes	yes
139	4	1	54	Sara	Farmer	3	1	0	1	2	2	2	1	2	1	2	2	2	yes	yes	1	yes	yes	yes	don't know	1	yes	yes	yes	yes	yes	no	yes	no	no	yes	no	yes	yes	no	no	no	good	good	bonne	no	no

## Sheet: code_variables
Variable	Coding
ID	Identification number of the participant (1-139)
Id-centr	Identification of health center (1:Galo, 2: Garia, 3: Abregna-breka, 4: Manda2, 5: Magoumbou)
Sex	Gender of the respondent (1: male, 2: female)
Age	Age of the respondent in year ( 15 - 74)
Ethnicity	etnicity of respondent
Fonct_code	profession of respondent (Household, farmer, breeder, workmen, pupil)
Age_cat	age category of respondent 1: (15 - 30), 2: (31 -45), 3: (46 - ~)
Lifestyle	style life of respondents (1 : sedentaire, 2 : mobile)
visit	cause of visit at health center (treatment: 1, diagnostic: 2)
Cough	Respondent has cough or not (1: yes, 2: non)
ThoraxPain	Thoracic pain of respondent (1: yes, 2:non)
Hemopt	If respondent has hemoptisis (1: yes, 2: no)
gang	presence of ganglion (1: yes, 2:no)
thin	state of respondent (1: yes, 2: no)
tiredness	state of respondent (1: yes, 2: no)
Fever	respondent has fever or not (1: yes, 2: no)
weakness	respondent is weak or not (1: yes, 2: no)
Apet	loss of appetit yes or not (1: yes, 2: no)
swats	night sweats (1: yes, 2: no)
TB_known	Respondent hear about TB
TBB_known	Respondent hear about TBB
channel	Which channel allow you to hear about the disease (Radio, television, church, mosque, school, familial meeting, job place)
contagion	Is tuberculosis contagious
cure	TB can be cured
lethal	TB is lethal
cause	if the respondent know the cause of tuberculosis
Modtrans	Transmission mode (1: inhalation, 2: ingestion, 3: others)
Danger	TB it is dangerous
Transmi	TB is it transmissible between human and animal
exclud_pers	the sick person excluded from the community
hospital	the sick person go to hospital for consultation
traditional_cure	The sick person is treated traditionally
Take_treat	if the respondent take medication as prescribed
Follow_instr	if sick person follow the doctor’s instructions
Finish_treat	if sick person finish the treatment
raw_milk	it respondent drink raw milk
boiled_milk	if respondent drink boiled milk
meat_uncook	if respondent eat uncooked meat
close_mouth	Patient close mouth when coughing
close_window	Patient close windows when coughing inside
birth	if respondent use protection material during birth of their livestock
milking	if respondent wash hands during milking
treat_sick_anim	if respondent use protection material during treatment of your animals
knowledge	level of respondent (good or poor)
Attitude	level of respondent (good or poor)
Practiques	level of respondent (good or poor)
specifics_sign	Specifics clinical signs of TB present (yes or not)
unspecifics_sign	unspecific clinical signs of TB present (yes or not)
